# Supplementary material for: Comprehensive transcriptome analysis reveals distinct regulatory programs during vernalization and floral bud development of orchardgrass (Dactylis glomerata L.)
Source: BMC Plant Biol. 2017 Nov 22;17:216. doi: 10.1186/s12870-017-1170-8 (PMC5700690; doi:10.1186/s12870-017-1170-8)
Supplement: Supplementary file 2 — The primers information for qRT-PCR. (XLSX 16 kb) [file 12870_2017_1170_MOESM2_ESM.xlsx]

## Sheet: Sheet1
Gene name	Forward primer	Reverse primer	Tm	Product length
c149523_g1	CCTTTGAGTTTGTCACTGTTTCGG	CTGTTCTAGCAACGGCATTGTTGT	62	91
c143664_g4	CGTTGCCTCTCAGGACAAGTAGT	GCATCAAACCCCACAATCGA	61	70
c147469_g1	AGGGGTAGCTCTTCTCCGAGTT	ACATGATGGGCGTGCTGATG	62	124
c137956_g2	AAGGTCATGCTGAGCCCAATAA	CATCAACCCTGCGAACAAAGA	61	100
c146679_g3	CATGTGGCTCCAACACACCA	GCGATGCTCCTAAATCTGCG	61	141
c151793_g1	CCTTTGATGTTGTTGCTGGTCC	GCAAAACGCCCCTTGATTCT	62	146
c148831_g2	TGAGAGCGATACCGATAATCAGAC	TCCGTGCTTTGTACTTGGCC	61	73
c127155_g1	TCCGACACATCCACCTTAGACC	TCCATCAGCACAAGACCCAACT	62	102
c151406_g1	GATGCTGAGATTTCTACCAGGGC	CACGATGGATGACACAGTTTTACC	62	91
c140653_g3	AGCCCCAGATGAACCTTGACT	GACCGTTTCCTTTTCCTGTCC	60	95
c137241_g1	GAAGGACTGGTTACCCTCTTGTTG	ACTTCATCCCCCATCGCCAT	63	140
c128431_g1	ATCAGGAGAGCAGTGACGACGA	TGCCCAGTAACAATGCCAGC	62	106
c140748_g1	GCGACGGTGAAGATAACCCA	AAACATGTTGCTAGCGCCAAC	60	131
c137063_g1	TCATCGCCACTCATACGGACA	GCAAGGGCAAACTCAGCATT	62	146
c131707_g1	CCTTGTTTGCTCAGTGACTGAATG	AGCCCAAGCTCCTGCGATTA	62	97
c134262_g2	TTTTGCCCCACCTCTGTCTTC	TGCTGCTCCTCCTAACCTGTATG	61	79
c150483_g1	AGCAGTGCGGCAAGTTCCAT	TGAATCGGGTTTTCTCCGTCTT	63	107
c138081_g1	TGCCTCACGATCAAACAACTTG	GAGCCCTGAAAATAGATGGATACG	61	78
c147268_g1	TGGCAAGCAGAAACAACAAAGC	ATCCTCATCCGGTGAAGGCA	63	148
GAPDH	TCTGACCGTTAGACTTGAGAAGG	CTTGAGCTTACCCTCAGACTCCT	60	82
