# Supplementary material for: Comprehensive transcriptome analysis reveals distinct regulatory programs during vernalization and floral bud development of orchardgrass (Dactylis glomerata L.)
Source: BMC Plant Biol. 2017 Nov 22;17:216. doi: 10.1186/s12870-017-1170-8 (PMC5700690; doi:10.1186/s12870-017-1170-8)
Supplement: Supplementary file 12 — The annotation information for flowering-related genes identified in orchardgrass base on RNA-seq data. (XLSX 39 kb) [file 12870_2017_1170_MOESM12_ESM.xlsx]

## Sheet: Sheet1
gene_id	Gene Length	NR GI	NR ID	NR Score	NR Evalue	NR Description	NT GI	NT ID	NT Score	NT Evalue	NT Description	KO ID	KO Name	KO Description	Http Link	Swissprot ID	Swissprot Score	Swissprot Evalue	Swissprot Description	PFAM ID	PFAM description	Gene Ontology Biological Pathway	BP Description	Gene Ontology Molecular Function	MF Description	Gene Ontology Cellular Component	CC Description	KOG ID	KOG Description
c108404_g1	486	421957976	AFX72865.1	216	9.87695e-20	MADS-box protein AGL72, partial [Aquilegia coerulea]	326521815	AK369282.1	88	2.5041e-36	Hordeum vulgare subsp. vulgare mRNA for predicted protein, complete cds, clone: NIASHv2088E03	--	--	--	--	O82743	196	2.15147e-17	Agamous-like MADS-box protein AGL19 OS=Arabidopsis thaliana GN=AGL19 PE=1 SV=1	PF16358//PF00319	RcsF lipoprotein//SRF-type transcription factor (DNA-binding and dimerisation domain)	GO:0035556	intracellular signal transduction	GO:0003677//GO:0046983	DNA binding//protein dimerization activity	GO:0009279	cell outer membrane	KOG0014	MADS box transcription factor
c151572_g1	4899	474172475	EMS57667.1	1064	2.79166e-129	hypothetical protein TRIUR3_27041 [Triticum urartu]	721633785	XM_010232460.1	485	0	PREDICTED: Brachypodium distachyon actin-related protein 6 (LOC100843255), transcript variant X3, mRNA	K11662	ACTR6, ARP6	actin-related protein 6	http://www.genome.jp/dbget-bin/www_bget?ko:K11662	Q5NBI2	999	9.69191e-120	Actin-related protein 6 OS=Oryza sativa subsp. japonica GN=ARP6 PE=2 SV=1	PF03014	Structural protein 2	--	--	GO:0005198	structural molecule activity	--	--	KOG0676	Actin and related proteins
c140400_g1	5352	357132101	XP_003567671.1	1442	8.46434e-180	PREDICTED: ubiquitin-like-specific protease ESD4 [Brachypodium distachyon]	721634523	XM_003567623.2	656	0	PREDICTED: Brachypodium distachyon ubiquitin-like-specific protease ESD4 (LOC100831337), mRNA	K08592	SENP1	sentrin-specific protease 1	http://www.genome.jp/dbget-bin/www_bget?ko:K08592	Q94F30	878	4.87408e-102	Ubiquitin-like-specific protease ESD4 OS=Arabidopsis thaliana GN=ESD4 PE=1 SV=1	PF02499//PF00326//PF09175//PF02129//PF02902	Probable DNA packing protein, C-terminus//Prolyl oligopeptidase family//Domain of unknown function (DUF1944)//X-Pro dipeptidyl-peptidase (S15 family)//Ulp1 protease family, C-terminal catalytic domain	GO:0006869//GO:0006323//GO:0006508	lipid transport//DNA packaging//proteolysis	GO:0008234//GO:0008236//GO:0016787//GO:0005319	cysteine-type peptidase activity//serine-type peptidase activity//hydrolase activity//lipid transporter activity	--	--	KOG0778	Protease, Ulp1 family
c145565_g1	3552	473803642	EMS46636.1	1027	1.57012e-126	Hsp70 nucleotide exchange factor fes1 [Triticum urartu]	241988661	AK335918.1	457	0	Triticum aestivum cDNA, clone: SET2_M14, cultivar: Chinese Spring	K14001	SIL1, SLS1	nucleotide exchange factor SIL1	http://www.genome.jp/dbget-bin/www_bget?ko:K14001	Q4P7F2	147	1.49723e-08	Hsp70 nucleotide exchange factor FES1 OS=Ustilago maydis (strain 521 / FGSC 9021) GN=FES1 PE=3 SV=1	PF02912	Aminoacyl tRNA synthetase class II, N-terminal domain	GO:0006571//GO:0000162//GO:0006432//GO:0009094	tyrosine biosynthetic process//tryptophan biosynthetic process//phenylalanyl-tRNA aminoacylation//L-phenylalanine biosynthetic process	GO:0005524//GO:0004826//GO:0000166	ATP binding//phenylalanine-tRNA ligase activity//nucleotide binding	GO:0005737//GO:0009328	cytoplasm//phenylalanine-tRNA ligase complex	KOG2160	Armadillo/beta-catenin-like repeat-containing protein
c147768_g1	2732	195606108	ACG24884.1	273	5.15917e-24	FIP1 [Zea mays]	326511528	AK360701.1	147	2.37107e-68	Hordeum vulgare subsp. vulgare mRNA for predicted protein, complete cds, clone: NIASHv1123L17	--	--	--	--	--	--	--	--	PF08037	Attractin family	GO:0007165//GO:0019953	signal transduction//sexual reproduction	GO:0000772	mating pheromone activity	GO:0005576	extracellular region	--	--
c148129_g1	2079	475526540	EMT07326.1	1003	4.62883e-127	BTB/POZ domain-containing protein KCTD9 [Aegilops tauschii]	721625586	XM_003558728.2	474	0	PREDICTED: Brachypodium distachyon FH protein interacting protein FIP2 (LOC100842591), mRNA	--	--	--	--	Q9SE95	610	4.73171e-71	FH protein interacting protein FIP2 OS=Arabidopsis thaliana GN=FIP2 PE=1 SV=1	PF02214	BTB/POZ domain	GO:0051260	protein homooligomerization	--	--	--	--	KOG1665	AFH1-interacting protein FIP2, contains BTB/POZ domain and pentapeptide repeats
c148965_g2	3180	357117575	XP_003560541.1	1556	0	PREDICTED: uncharacterized zinc finger CCHC domain-containing protein At4g19190 [Brachypodium distachyon]	241985933	AK333194.1	1020	0	Triticum aestivum cDNA, clone: WT005_O02, cultivar: Chinese Spring	K06066	CIR	CBF1 interacting corepressor	http://www.genome.jp/dbget-bin/www_bget?ko:K06066	Q8VZ67	1116	1.61614e-137	Uncharacterized zinc finger CCHC domain-containing protein At4g19190 OS=Arabidopsis thaliana GN=At4g19190 PE=2 SV=1	PF03446//PF02558//PF02153//PF01408//PF02826//PF01210//PF02737//PF02254	NAD binding domain of 6-phosphogluconate dehydrogenase//Ketopantoate reductase PanE/ApbA//Prephenate dehydrogenase//Oxidoreductase family, NAD-binding Rossmann fold//D-isomer specific 2-hydroxyacid dehydrogenase, NAD binding domain//NAD-dependent glycerol-3-phosphate dehydrogenase N-terminus//3-hydroxyacyl-CoA dehydrogenase, NAD binding domain//TrkA-N domain	GO:0015940//GO:0018874//GO:0046168//GO:0006098//GO:0006574//GO:0006631//GO:0019521//GO:0055114//GO:0006552//GO:0009094//GO:0006554//GO:0006568//GO:0006550//GO:0006571//GO:0006633//GO:0000162//GO:0006813	pantothenate biosynthetic process//benzoate metabolic process//glycerol-3-phosphate catabolic process//pentose-phosphate shunt//valine catabolic process//fatty acid metabolic process//D-gluconate metabolic process//oxidation-reduction process//leucine catabolic process//L-phenylalanine biosynthetic process//lysine catabolic process//tryptophan metabolic process//isoleucine catabolic process//tyro…	GO:0016616//GO:0008677//GO:0004665//GO:0051287//GO:0008977//GO:0016491//GO:0003857//GO:0004616	oxidoreductase activity, acting on the CH-OH group of donors, NAD or NADP as acceptor//2-dehydropantoate 2-reductase activity//prephenate dehydrogenase (NADP+) activity//NAD binding//prephenate dehydrogenase activity//oxidoreductase activity//3-hydroxyacyl-CoA dehydrogenase activity//phosphogluconate dehydrogenase (decarboxylating) activity	--	--	KOG3794	CBF1-interacting corepressor CIR and related proteins
c138744_g4	236	63098614	AAY32558.1	152	3.26756e-11	CRT/DRE binding factor 16 [Triticum monococcum]	721681654	XM_003576700.2	66	1.91449e-24	PREDICTED: Brachypodium distachyon dehydration-responsive element-binding protein 1H (CBF2), mRNA	--	--	--	--	Q9LWV3	127	6.97127e-09	Dehydration-responsive element-binding protein 1C OS=Oryza sativa subsp. japonica GN=DREB1C PE=2 SV=1	--	--	--	--	--	--	--	--	--	--
c136423_g1	3201	326494800	BAJ94519.1	1044	1.62276e-127	predicted protein [Hordeum vulgare subsp. vulgare]	326494799	AK363315.1	472	0	Hordeum vulgare subsp. vulgare mRNA for predicted protein, complete cds, clone: NIASHv2014F01	K14407	CSTF2, RNA15	cleavage stimulation factor subunit 2	http://www.genome.jp/dbget-bin/www_bget?ko:K14407	Q9M9G6	627	6.37989e-70	Cleavage stimulating factor 64 OS=Arabidopsis thaliana GN=CSTF64 PE=1 SV=1	--	--	--	--	--	--	--	--	KOG0108	mRNA cleavage and polyadenylation factor I complex, subunit RNA15
c147769_g1	3685	475558470	EMT13104.1	1500	0	Cleavage stimulation factor 77 kDa subunit [Aegilops tauschii]	241987263	AK334520.1	725	0	Triticum aestivum cDNA, clone: WT010_C19, cultivar: Chinese Spring	K14408	CSTF3, RNA14	cleavage stimulation factor subunit 3	http://www.genome.jp/dbget-bin/www_bget?ko:K14408	Q8GUP1	1112	1.15113e-133	Cleavage stimulation factor subunit 77 OS=Arabidopsis thaliana GN=CSTF77 PE=1 SV=1	PF13174//PF00240//PF13414//PF04961//PF05843//PF13181	Tetratricopeptide repeat//Ubiquitin family//TPR repeat//Formiminotransferase-cyclodeaminase//Suppressor of forked protein (Suf)//Tetratricopeptide repeat	GO:0006397//GO:0044237	mRNA processing//cellular metabolic process	GO:0003824//GO:0005515	catalytic activity//protein binding	GO:0005634	nucleus	KOG1914	mRNA cleavage and polyadenylation factor I complex, subunit RNA14
c149523_g1	2828	357122153	XP_003562780.1	1438	0	PREDICTED: FRIGIDA-like protein 3 [Brachypodium distachyon]	721610715	XM_003562732.2	769	0	PREDICTED: Brachypodium distachyon FRIGIDA-like protein 3 (LOC100827133), mRNA	--	--	--	--	Q67ZB3	432	2.37688e-43	FRIGIDA-like protein 3 OS=Arabidopsis thaliana GN=FRL3 PE=1 SV=1	PF03938	Outer membrane protein (OmpH-like)	--	--	GO:0051082	unfolded protein binding	--	--	--	--
c149571_g1	4505	357119793	XP_003561618.1	3553	0	PREDICTED: HUA2-like protein 3 [Brachypodium distachyon]	721621767	XM_003561570.2	1660	0	PREDICTED: Brachypodium distachyon HUA2-like protein 3 (LOC100821675), mRNA	--	--	--	--	Q9XER9	585	1.47592e-59	ENHANCER OF AG-4 protein 2 OS=Arabidopsis thaliana GN=HUA2 PE=2 SV=1	--	--	--	--	--	--	--	--	KOG1904	Transcription coactivator
c143664_g4	2732	357146102	XP_003573876.1	1071	5.33243e-134	PREDICTED: probable chromo domain-containing protein LHP1 [Brachypodium distachyon]	721658662	XM_003573828.2	461	0	PREDICTED: Brachypodium distachyon probable chromo domain-containing protein LHP1 (LOC100833413), mRNA	--	--	--	--	Q339W7	827	4.03666e-99	Probable chromo domain-containing protein LHP1 OS=Oryza sativa subsp. japonica GN=LHP1 PE=3 SV=1	PF01393	Chromo shadow domain	--	--	--	--	GO:0005634	nucleus	KOG1911	Heterochromatin-associated protein HP1 and related CHROMO domain proteins
c135658_g1	3542	116562979	ABJ99746.1	2001	0	VIL3 protein [Triticum monococcum subsp. aegilopoides]>gi|116563056|gb|ABJ99749.1| VIL3 protein [Triticum monococcum subsp. monococcum]	371919697	AB691591.1	841	0	Aegilops tauschii AetVIL3 mRNA for PHD finger protein, complete cds, strain: PI476874	--	--	--	--	Q9LHF5	721	7.80974e-81	VIN3-like protein 1 OS=Arabidopsis thaliana GN=VIL1 PE=1 SV=1	PF00041//PF04144	Fibronectin type III domain//SCAMP family	GO:0015031	protein transport	GO:0005515	protein binding	GO:0016021	integral component of membrane	--	--
c137956_g2	1160	473968505	EMS51361.1	544	4.85533e-65	hypothetical protein TRIUR3_16777 [Triticum urartu]	6996141	AJ251050.1	321	1.85972e-165	Avena fatua mRNA for VIP1 protein (vip1 gene)	--	--	--	--	--	--	--	--	PF04977//PF09177//PF04632//PF05557//PF08494//PF16716//PF10186//PF06156//PF09798//PF17078//PF05925	Septum formation initiator//Syntaxin 6, N-terminal//Fusaric acid resistance protein family//Mitotic checkpoint protein//DEAD/H associated//Bone marrow stromal antigen 2//Vacuolar sorting 38 and autophagy-related subunit 14//Protein of unknown function (DUF972)//DNA damage checkpoint protein//SWI5-dependent HO expression protein 3//Enterobacterial virulence protein IpgD	GO:0051028//GO:0007049//GO:0051607//GO:0007094//GO:0006260//GO:0048309//GO:0010508//GO:0009405//GO:0048193//GO:0000077//GO:0006810	mRNA transport//cell cycle//defense response to virus//mitotic spindle assembly checkpoint//DNA replication//endoplasmic reticulum inheritance//positive regulation of autophagy//pathogenesis//Golgi vesicle transport//DNA damage checkpoint//transport	GO:0005524//GO:0016791//GO:0016818	ATP binding//phosphatase activity//hydrolase activity, acting on acid anhydrides, in phosphorus-containing anhydrides	GO:0016020//GO:0005886	membrane//plasma membrane	--	--
c146989_g2	3030	721637124	XP_010231250.1	959	1.20845e-114	PREDICTED: probable NOT transcription complex subunit VIP2 isoform X2 [Brachypodium distachyon]	241983442	AK331382.1	677	0	Triticum aestivum cDNA, clone: WT007_F18, cultivar: Chinese Spring	K12605	CNOT2, NOT2	CCR4-NOT transcription complex subunit 2	http://www.genome.jp/dbget-bin/www_bget?ko:K12605	Q52JK6	596	1.46113e-64	Probable NOT transcription complex subunit VIP2 (Fragment) OS=Nicotiana benthamiana GN=VIP2 PE=1 SV=1	PF04153	NOT2 / NOT3 / NOT5 family	GO:0006355	regulation of transcription, DNA-templated	--	--	GO:0005634	nucleus	KOG2151	Predicted transcriptional regulator
c147469_g1	1720	802601155	XP_012073056.1	149	1.97118e-09	PREDICTED: uncharacterized protein LOC105634756 [Jatropha curcas]	359301480	JN969602.1	78	3.37171e-30	Lolium perenne retrotransposon Camilla_74D14_1, partial sequence; VRN1 (Lp_74D14_1) and unknown (Lp_74D14_2) genes, complete cds; and retrotransposons Camilla_74D14_2 and Camilla_74D14_3, complete sequence	--	--	--	--	--	--	--	--	PF09668//PF05529//PF06422	Aspartyl protease//B-cell receptor-associated protein 31-like//CDR ABC transporter	GO:0006508//GO:0006810//GO:0006886	proteolysis//transport//intracellular protein transport	GO:0042626//GO:0004190//GO:0005524	ATPase activity, coupled to transmembrane movement of substances//aspartic-type endopeptidase activity//ATP binding	GO:0005783//GO:0016021	endoplasmic reticulum//integral component of membrane	--	--
c129571_g1	1179	474077633	EMS54619.1	265	1.18084e-25	14 kDa proline-rich protein DC2.15 [Triticum urartu]	241983747	AK331689.1	215	1.59146e-106	Triticum aestivum cDNA, clone: WT002_B24, cultivar: Chinese Spring	--	--	--	--	Q9SU35	133	4.59451e-08	pEARLI1-like lipid transfer protein 1 OS=Arabidopsis thaliana GN=AZI1 PE=1 SV=1	PF15324	Hedgehog signalling target	GO:0007224	smoothened signaling pathway	--	--	--	--	--	--
c150201_g1	3200	326489833	BAJ93990.1	3290	0	predicted protein [Hordeum vulgare subsp. vulgare]>gi|326494606|dbj|BAJ94422.1| predicted protein [Hordeum vulgare subsp. vulgare]	326494605	AK363218.1	1674	0	Hordeum vulgare subsp. vulgare mRNA for predicted protein, complete cds, clone: NIASHv2013I11	K12869	CRN, CRNKL1, CLF1, SYF3	crooked neck	http://www.genome.jp/dbget-bin/www_bget?ko:K12869	P63155	1942	0	Crooked neck-like protein 1 OS=Rattus norvegicus GN=Crnkl1 PE=2 SV=1	PF13176//PF02184//PF13174//PF14865//PF13181//PF13414//PF05843	Tetratricopeptide repeat//HAT (Half-A-TPR) repeat//Tetratricopeptide repeat//Macin//Tetratricopeptide repeat//TPR repeat//Suppressor of forked protein (Suf)	GO:0006396//GO:0006397//GO:0006952	RNA processing//mRNA processing//defense response	GO:0005515	protein binding	GO:0005634//GO:0005622	nucleus//intracellular	KOG1915	Cell cycle control protein (crooked neck)
c148889_g1	3462	66796109	BAD99130.1	1767	0	HvEMF2a [Hordeum vulgare]	326526596	AK366112.1	740	0	Hordeum vulgare subsp. vulgare mRNA for predicted protein, complete cds, clone: NIASHv2040G21	--	--	--	--	Q8L6Y4	736	1.10075e-82	Polycomb group protein EMBRYONIC FLOWER 2 OS=Arabidopsis thaliana GN=EMF2 PE=1 SV=2	--	--	--	--	--	--	--	--	KOG2350	Zn-finger protein joined to JAZF1 (predicted suppressor)
c129080_g4	445	297816038	XP_002875902.1	131	3.98901e-07	hypothetical protein ARALYDRAFT_485204 [Arabidopsis lyrata subsp. lyrata]>gi|297321740|gb|EFH52161.1| hypothetical protein ARALYDRAFT_485204 [Arabidopsis lyrata subsp. lyrata]	--	--	--	--	--	--	--	--	--	Q9STM3	126	2.18738e-07	Lysine-specific demethylase REF6 OS=Arabidopsis thaliana GN=REF6 PE=1 SV=1	--	--	--	--	--	--	--	--	--	--
c121078_g3	675	525343004	NP_001266823.1	446	7.23217e-51	uncharacterized protein LOC100845863 [Brachypodium distachyon]>gi|721688702|ref|XP_010239582.1| PREDICTED: uncharacterized protein LOC100845863 isoform X1 [Brachypodium distachyon]>gi|387598828|gb|AFJ91962.1| SWN2 [Brachypodium distachyon]	721688701	XM_010241280.1	227	1.90371e-113	PREDICTED: Brachypodium distachyon NAC domain-containing protein 7-like (SWN2), transcript variant X1, mRNA	--	--	--	--	Q9FWX2	417	8.06522e-47	NAC domain-containing protein 7 OS=Arabidopsis thaliana GN=NAC007 PE=1 SV=2	PF02365	No apical meristem (NAM) protein	GO:0006355	regulation of transcription, DNA-templated	GO:0003677	DNA binding	--	--	--	--
c137386_g1	2559	326532766	BAJ89228.1	1020	4.29084e-128	predicted protein [Hordeum vulgare subsp. vulgare]	721682404	XM_003578605.2	539	0	PREDICTED: Brachypodium distachyon protein SUPPRESSOR OF FRI 4 (LOC100845853), mRNA	--	--	--	--	Q9C5G0	556	8.09304e-62	Protein SUPPRESSOR OF FRI 4 OS=Arabidopsis thaliana GN=SUF4 PE=1 SV=1	PF00096//PF01299//PF00412	Zinc finger, C2H2 type//Lysosome-associated membrane glycoprotein (Lamp)//LIM domain	--	--	GO:0008270//GO:0046872	zinc ion binding//metal ion binding	GO:0016020	membrane	KOG2893	Zn finger protein
c197794_g1	255	833551993	AKM27770.1	409	7.5961e-49	SVP-like protein [Prunus pseudocerasus]	833551992	KP347548.1	232	1.09584e-116	Prunus pseudocerasus SVP-like protein mRNA, complete cds	--	--	--	--	Q9FVC1	306	4.09365e-34	MADS-box protein SVP OS=Arabidopsis thaliana GN=SVP PE=1 SV=1	PF00319	SRF-type transcription factor (DNA-binding and dimerisation domain)	--	--	GO:0003677//GO:0046983	DNA binding//protein dimerization activity	--	--	KOG0014	MADS box transcription factor
c147185_g1	3076	357112255	XP_003557925.1	3988	0	PREDICTED: nuclear cap-binding protein subunit 1 [Brachypodium distachyon]	241990751	AK330907.1	1978	0	Triticum aestivum cDNA, clone: SET5_J19, cultivar: Chinese Spring	K12882	NCBP1, CBP80	nuclear cap-binding protein subunit 1	http://www.genome.jp/dbget-bin/www_bget?ko:K12882	Q10LJ0	3804	0	Nuclear cap-binding protein subunit 1 OS=Oryza sativa subsp. japonica GN=ABH1 PE=2 SV=1	PF09090//PF02854//PF09088//PF07926	MIF4G like//MIF4G domain//MIF4G like//TPR/MLP1/MLP2-like protein	GO:0016070//GO:0006606	RNA metabolic process//protein import into nucleus	GO:0005515//GO:0003723	protein binding//RNA binding	--	--	KOG1104	Nuclear cap-binding complex, subunit NCBP1/CBP80
c135928_g1	2905	357114428	XP_003559002.1	875	2.35155e-104	PREDICTED: actin-related protein 4 [Brachypodium distachyon]	151420164	AK251516.1	465	0	Hordeum vulgare subsp. vulgare cDNA clone: FLbaf118a06, mRNA sequence	K11340	ACTL6A, INO80K	actin-like protein 6A	http://www.genome.jp/dbget-bin/www_bget?ko:K11340	Q6ZJW9	850	1.05234e-101	Actin-related protein 4 OS=Oryza sativa subsp. japonica GN=ARP4 PE=2 SV=1	--	--	--	--	--	--	--	--	KOG0679	Actin-related protein - Arp4p/Act3p
c128431_g1	2567	167745176	ABZ91910.1	1052	2.82885e-133	FD-like 6 protein [Triticum aestivum]	111115693	DQ786410.1	611	0	Hordeum vulgare subsp. vulgare ABA responsive element binding factor 3 (ABF3) mRNA, complete cds	K14432	ABF	ABA responsive element binding factor	http://www.genome.jp/dbget-bin/www_bget?ko:K14432	Q9LES3	367	7.60968e-37	ABSCISIC ACID-INSENSITIVE 5-like protein 2 OS=Arabidopsis thaliana GN=DPBF3 PE=1 SV=1	PF07716//PF00170//PF00427	Basic region leucine zipper//bZIP transcription factor//Phycobilisome Linker polypeptide	GO:0006355//GO:0015979	regulation of transcription, DNA-templated//photosynthesis	GO:0043565//GO:0003700	sequence-specific DNA binding//transcription factor activity, sequence-specific DNA binding	GO:0030089//GO:0005667	phycobilisome//transcription factor complex	--	--
c150421_g1	3503	669027541	CDM80982.1	849	2.67691e-105	unnamed protein product [Triticum aestivum]	326493985	AK354236.1	415	0	Hordeum vulgare subsp. vulgare mRNA for predicted protein, complete cds, clone: NIASHv1005P20	--	--	--	--	Q7ZWL6	263	1.52086e-25	Repressor of RNA polymerase III transcription MAF1 homolog OS=Xenopus laevis GN=maf1 PE=2 SV=1	PF09174//PF12105	Maf1 regulator//SpoU, rRNA methylase, C-terminal	GO:0009451//GO:0016480//GO:0008033	RNA modification//negative regulation of transcription from RNA polymerase III promoter//tRNA processing	GO:0009020	tRNA (guanosine-2'-O-)-methyltransferase activity	--	--	KOG3104	Mod5 protein sorting/negative effector of RNA Pol III synthesis
c114208_g1	589	357142908	XP_003572733.1	200	3.64777e-17	PREDICTED: two-component response regulator ARR3-like [Brachypodium distachyon]	359828773	JN128607.1	103	1.40688e-44	Triticum aestivum type A response regulator 5 (RR5) mRNA, partial cds	K14492	ARR-A	two-component response regulator ARR-A family	http://www.genome.jp/dbget-bin/www_bget?ko:K14492	Q9ZWS6	125	1.23902e-07	Two-component response regulator ARR6 OS=Arabidopsis thaliana GN=ARR6 PE=1 SV=2	PF09142//PF00072	tRNA Pseudouridine synthase II, C terminal//Response regulator receiver domain	GO:0009451//GO:0000160//GO:0001522	RNA modification//phosphorelay signal transduction system//pseudouridine synthesis	GO:0003723//GO:0009982	RNA binding//pseudouridine synthase activity	--	--	--	--
c146679_g3	3303	326514046	BAJ92173.1	2351	0	predicted protein [Hordeum vulgare subsp. vulgare]>gi|364285653|gb|AEW48244.1| circadian clock associated 1 [Hordeum vulgare subsp. vulgare]>gi|364285657|gb|AEW48246.1| circadian clock associated 1 [Hordeum vulgare subsp. vulgare]>gi|397911976|gb|AFO69281.1| circadian clock associated 1 [Hordeum vulgare]	241985162	AK332422.1	1525	0	Triticum aestivum cDNA, clone: WT003_P02, cultivar: Chinese Spring	K12133	LHY	MYB-related transcription factor LHY	http://www.genome.jp/dbget-bin/www_bget?ko:K12133	P92973	376	5.11798e-36	Protein CCA1 OS=Arabidopsis thaliana GN=CCA1 PE=1 SV=1	PF02388//PF08088	FemAB family//Conotoxin I-superfamily	GO:0009252//GO:0009405	peptidoglycan biosynthetic process//pathogenesis	GO:0003682//GO:0016755//GO:0003677	chromatin binding//transferase activity, transferring amino-acyl groups//DNA binding	GO:0005576//GO:0000785	extracellular region//chromatin	--	--
c127155_g1	2014	357113866	XP_003558722.1	1342	2.47362e-177	PREDICTED: cyclic dof factor 1-like [Brachypodium distachyon]	151426332	AK252924.1	737	0	Hordeum vulgare subsp. vulgare cDNA clone: FLbaf174o03, mRNA sequence	--	--	--	--	Q93ZL5	409	6.54133e-42	Cyclic dof factor 2 OS=Arabidopsis thaliana GN=CDF2 PE=1 SV=2	PF02701	Dof domain, zinc finger	GO:0006355	regulation of transcription, DNA-templated	GO:0003677	DNA binding	--	--	--	--
c143051_g1	3888	473968286	EMS51340.1	1649	0	Dof zinc finger protein DOF5.2 [Triticum urartu]	326490697	AK358805.1	835	0	Hordeum vulgare subsp. vulgare mRNA for predicted protein, complete cds, clone: NIASHv1083I10	--	--	--	--	Q93ZL5	552	2.9454e-59	Cyclic dof factor 2 OS=Arabidopsis thaliana GN=CDF2 PE=1 SV=2	PF07975//PF02701	TFIIH C1-like domain//Dof domain, zinc finger	GO:0006281//GO:0006355	DNA repair//regulation of transcription, DNA-templated	GO:0008270//GO:0003677	zinc ion binding//DNA binding	--	--	--	--
c127329_g2	630	326517292	BAK00013.1	461	2.103e-53	predicted protein [Hordeum vulgare subsp. vulgare]	721665338	XM_010237381.1	194	3.9137e-95	PREDICTED: Brachypodium distachyon zinc finger protein CONSTANS-LIKE 3-like (LOC100834218), mRNA	--	--	--	--	Q9SK53	195	1.14653e-16	Zinc finger protein CONSTANS-LIKE 3 OS=Arabidopsis thaliana GN=COL3 PE=1 SV=1	--	--	--	--	--	--	--	--	--	--
c121269_g2	1314	475620949	EMT31287.1	628	3.56996e-121	hypothetical protein F775_18365 [Aegilops tauschii]	721659341	XM_010236503.1	222	2.2854e-110	PREDICTED: Brachypodium distachyon two-component response regulator-like PRR73 (LOC100843173), mRNA	--	--	--	--	Q940T9	137	1.11795e-07	Zinc finger protein CONSTANS-LIKE 4 OS=Arabidopsis thaliana GN=COL4 PE=2 SV=2	PF06203	CCT motif	--	--	GO:0005515	protein binding	--	--	--	--
c122324_g1	3915	669029859	CDM84202.1	2148	0	unnamed protein product [Triticum aestivum]	721651006	XM_003569666.2	1062	0	PREDICTED: Brachypodium distachyon protein SPA1-RELATED 4-like (LOC100833269), mRNA	K10143	RFWD2, COP1	E3 ubiquitin-protein ligase RFWD2	http://www.genome.jp/dbget-bin/www_bget?ko:K10143	Q9LJR3	1176	5.65833e-141	Protein SPA1-RELATED 3 OS=Arabidopsis thaliana GN=SPA3 PE=1 SV=1	PF00400	WD domain, G-beta repeat	--	--	GO:0005515	protein binding	--	--	KOG0265	U5 snRNP-specific protein-like factor and related proteins
c137241_g1	2725	475585214	EMT20002.1	2405	0	Cryptochrome-1 [Aegilops tauschii]	721691533	XM_003579826.2	1128	0	PREDICTED: Brachypodium distachyon cryptochrome-1-like (LOC100839051), mRNA	K12118	CRY1	cryptochrome 1	http://www.genome.jp/dbget-bin/www_bget?ko:K12118	Q43125	1512	0	Cryptochrome-1 OS=Arabidopsis thaliana GN=CRY1 PE=1 SV=2	PF05840//PF03554	Bacteriophage replication gene A protein (GPA)//UL73 viral envelope glycoprotein	GO:0006260	DNA replication	--	--	GO:0019031	viral envelope	KOG0133	Deoxyribodipyrimidine photolyase/cryptochrome
c146958_g1	3655	475595143	EMT22933.1	2057	0	Cryptochrome-2 [Aegilops tauschii]	151418965	AK250316.1	984	0	Hordeum vulgare subsp. vulgare cDNA clone: FLbaf78h17, mRNA sequence	K12119	CRY2	cryptochrome 2	http://www.genome.jp/dbget-bin/www_bget?ko:K12119	Q96524	1510	0	Cryptochrome-2 OS=Arabidopsis thaliana GN=CRY2 PE=1 SV=2	PF02207	Putative zinc finger in N-recognin (UBR box)	--	--	GO:0008270	zinc ion binding	--	--	KOG0133	Deoxyribodipyrimidine photolyase/cryptochrome
c151406_g1	5477	655347747	AIC83986.1	5481	0	gigantea-like protein [Festuca pratensis]	655347746	KJ647298.1	2871	0	Festuca pratensis gigantea-like protein mRNA, complete cds	K12124	GI	GIGANTEA	http://www.genome.jp/dbget-bin/www_bget?ko:K12124	Q9AWL7	5146	0	Protein GIGANTEA OS=Oryza sativa subsp. japonica GN=GI PE=2 SV=2	PF00784//PF07927//PF00098	MyTH4 domain//HicA toxin of bacterial toxin-antitoxin,//Zinc knuckle	--	--	GO:0008270//GO:0003676//GO:0003729	zinc ion binding//nucleic acid binding//mRNA binding	GO:0005856	cytoskeleton	--	--
c138077_g1	1897	471434618	BAN05549.1	419	3.08685e-42	TaAP2-B [Triticum compactum]	721695264	XM_003580645.2	290	5.26113e-148	PREDICTED: Brachypodium distachyon AP2-like ethylene-responsive transcription factor TOE3 (LOC100834763), mRNA	K09284	AP2	AP2-like factor, euAP2 lineage	http://www.genome.jp/dbget-bin/www_bget?ko:K09284	P47927	150	6.47674e-09	Floral homeotic protein APETALA 2 OS=Arabidopsis thaliana GN=AP2 PE=1 SV=1	PF00847	AP2 domain	GO:0006355	regulation of transcription, DNA-templated	GO:0003700	transcription factor activity, sequence-specific DNA binding	GO:0005667	transcription factor complex	--	--
c139631_g1	2686	721653763	XP_003571114.2	2554	0	PREDICTED: LOW QUALITY PROTEIN: methyl-CpG-binding domain-containing protein 9 [Brachypodium distachyon]	32982207	AK072184.1	780	0	Oryza sativa Japonica Group cDNA clone:J013136H24, full insert sequence	--	--	--	--	Q9SGH2	780	5.86929e-85	Methyl-CpG-binding domain-containing protein 9 OS=Arabidopsis thaliana GN=MBD9 PE=2 SV=1	--	--	--	--	--	--	--	--	--	--
c116940_g6	662	380750162	AFE55545.1	360	2.31909e-39	NF-YB1 [Hordeum vulgare]	151419188	AK250539.1	191	1.91863e-93	Hordeum vulgare subsp. vulgare cDNA clone: FLbaf86i15, mRNA sequence	K08065	NFYB	nuclear transcription Y subunit beta	http://www.genome.jp/dbget-bin/www_bget?ko:K08065	O23310	299	7.14837e-32	Nuclear transcription factor Y subunit B-3 OS=Arabidopsis thaliana GN=NFYB3 PE=2 SV=1	--	--	--	--	--	--	--	--	KOG0869	CCAAT-binding factor, subunit A (HAP3)
c116406_g3	1884	326525194	BAK07867.1	535	9.64645e-62	predicted protein [Hordeum vulgare subsp. vulgare]>gi|380750164|gb|AFE55546.1| NF-YB2 [Hordeum vulgare]	32128944	BT009393.1	352	0	Triticum aestivum clone wlm96.pk037.k9:fis, full insert mRNA sequence	K08065	NFYB	nuclear transcription Y subunit beta	http://www.genome.jp/dbget-bin/www_bget?ko:K08065	Q5QMG3	491	3.69941e-56	Nuclear transcription factor Y subunit B-2 OS=Oryza sativa subsp. japonica GN=NFYB2 PE=2 SV=1	PF03847//PF00125//PF04568	Transcription initiation factor TFIID subunit A//Core histone H2A/H2B/H3/H4//Mitochondrial ATPase inhibitor, IATP	GO:0006355//GO:0006352//GO:0032780	regulation of transcription, DNA-templated//DNA-templated transcription, initiation//negative regulation of ATPase activity	GO:0046982//GO:0003677//GO:0043565//GO:0042030	protein heterodimerization activity//DNA binding//sequence-specific DNA binding//ATPase inhibitor activity	GO:0005634//GO:0005669//GO:0005739	nucleus//transcription factor TFIID complex//mitochondrion	KOG0869	CCAAT-binding factor, subunit A (HAP3)
c134073_g1	1725	326493500	BAJ85211.1	272	2.3845e-25	predicted protein [Hordeum vulgare subsp. vulgare]	326493499	AK353992.1	174	1.45556e-83	Hordeum vulgare subsp. vulgare mRNA for predicted protein, complete cds, clone: NIASHv1004E14	--	--	--	--	K4BVL1	222	2.48989e-19	Protein SPA, chloroplastic OS=Solanum lycopersicum GN=SPA PE=2 SV=1	PF00684	DnaJ central domain	--	--	GO:0051082//GO:0031072	unfolded protein binding//heat shock protein binding	--	--	--	--
c137328_g2	1534	357137389	XP_003570283.1	1836	0	PREDICTED: protein TIC 55, chloroplastic [Brachypodium distachyon]	241984789	AK332049.1	900	0	Triticum aestivum cDNA, clone: WT003_A07, cultivar: Chinese Spring	--	--	--	--	O49931	1516	0	Protein TIC 55, chloroplastic OS=Pisum sativum GN=TIC55 PE=1 SV=1	PF08417//PF00355	Pheophorbide a oxygenase//Rieske [2Fe-2S] domain	GO:0055114	oxidation-reduction process	GO:0016491//GO:0051537//GO:0010277	oxidoreductase activity//2 iron, 2 sulfur cluster binding//chlorophyllide a oxygenase [overall] activity	--	--	--	--
c124218_g1	1061	440577587	CBY78882.1	726	2.04205e-88	KO2 protein [Aegilops speltoides]	440577588	FR745885.1	287	1.35051e-146	Aegilops tauschii mRNA for KO protein	K04122	GA3, CYP701	ent-kaurene oxidase	http://www.genome.jp/dbget-bin/www_bget?ko:K04122	Q5Z5R4	658	2.57265e-79	Ent-kaurene oxidase 2 OS=Oryza sativa subsp. japonica GN=CYP701A6 PE=1 SV=1	PF00067	Cytochrome P450	GO:0055114	oxidation-reduction process	GO:0005506//GO:0016705//GO:0020037	iron ion binding//oxidoreductase activity, acting on paired donors, with incorporation or reduction of molecular oxygen//heme binding	--	--	KOG0156	Cytochrome P450 CYP2 subfamily
c140748_g1	1377	669029361	CDM83536.1	1258	8.40467e-167	unnamed protein product [Triticum aestivum]	721642952	XM_003566891.2	585	0	PREDICTED: Brachypodium distachyon DELLA protein SLR1-like (LOC100837983), mRNA	K14494	DELLA	DELLA protein	http://www.genome.jp/dbget-bin/www_bget?ko:K14494	Q9LQT8	759	1.49426e-92	DELLA protein GAI OS=Arabidopsis thaliana GN=GAI PE=1 SV=1	--	--	--	--	--	--	--	--	--	--
c128386_g2	212	475439362	EMT01398.1	301	5.10096e-34	hypothetical protein F775_42430 [Aegilops tauschii]	241987213	AK334470.1	103	4.5657e-45	Triticum aestivum cDNA, clone: WT010_A08, cultivar: Chinese Spring	--	--	--	--	Q9LYC1	164	1.22542e-13	Gibberellin receptor GID1B OS=Arabidopsis thaliana GN=GID1B PE=1 SV=1	PF07859	alpha/beta hydrolase fold	GO:0008152	metabolic process	GO:0016787	hydrolase activity	--	--	--	--
c101395_g1	261	475576819	EMT17656.1	379	9.15246e-42	Putative disease resistance protein RGA3 [Aegilops tauschii]	336359704	JN121383.1	147	2.0071e-69	Avena strigosa putative resistance protein RGA gene, partial cds	--	--	--	--	Q7XA40	126	7.19491e-08	Putative disease resistance protein RGA3 OS=Solanum bulbocastanum GN=RGA3 PE=2 SV=2	PF00931	NB-ARC domain	--	--	GO:0043531	ADP binding	--	--	--	--
c140707_g1	2567	669030660	CDM85262.1	2569	0	unnamed protein product [Triticum aestivum]	721647146	XM_010234408.1	1359	0	PREDICTED: Brachypodium distachyon probable UDP-N-acetylglucosamine--peptide N-acetylglucosaminyltransferase SPINDLY (LOC100826740), transcript variant X2, mRNA	--	--	--	--	Q8LP10	129	5.51059e-06	Probable UDP-N-acetylglucosamine--peptide N-acetylglucosaminyltransferase SPINDLY OS=Eustoma exaltatum subsp. russellianum GN=SPY PE=2 SV=1	PF13374//PF13181//PF01770//PF13174//PF13371//PF13176//PF13414//PF00515	Tetratricopeptide repeat//Tetratricopeptide repeat//Reduced folate carrier//Tetratricopeptide repeat//Tetratricopeptide repeat//Tetratricopeptide repeat//TPR repeat//Tetratricopeptide repeat	GO:0006810	transport	GO:0005515	protein binding	GO:0016020	membrane	KOG1124	FOG: TPR repeat
c145757_g1	2037	297727389	NP_001176058.1	974	4.00458e-120	Os10g0197132 [Oryza sativa Japonica Group]>gi|255679271|dbj|BAH94786.1| Os10g0197132 [Oryza sativa Japonica Group]	326494195	AK359156.1	193	4.72679e-94	Hordeum vulgare subsp. vulgare mRNA for predicted protein, complete cds, clone: NIASHv1090N15	--	--	--	--	Q570U6	179	8.30784e-14	Protein ELF4-LIKE 4 OS=Arabidopsis thaliana GN=EFL4 PE=2 SV=1	--	--	--	--	--	--	--	--	--	--
c151793_g1	1421	721621912	XP_003561634.2	967	2.39113e-124	PREDICTED: zinc finger protein CONSTANS-LIKE 13-like [Brachypodium distachyon]	73811198	DQ145928.1	497	0	Lolium perenne truncated COL1 mRNA, partial cds	--	--	--	--	O22800	173	5.50166e-12	Zinc finger protein CONSTANS-LIKE 14 OS=Arabidopsis thaliana GN=COL14 PE=2 SV=2	PF06203	CCT motif	--	--	GO:0005515	protein binding	--	--	--	--
c160235_g1	328	595935769	XP_007215513.1	581	3.38112e-72	hypothetical protein PRUPE_ppa007007mg [Prunus persica]>gi|462411663|gb|EMJ16712.1| hypothetical protein PRUPE_ppa007007mg [Prunus persica]	595935768	XM_007215451.1	328	6.26773e-170	Prunus persica hypothetical protein (PRUPE_ppa007007mg) mRNA, complete cds	--	--	--	--	Q96502	280	3.2655e-29	Zinc finger protein CONSTANS-LIKE 2 OS=Arabidopsis thaliana GN=COL2 PE=1 SV=1	PF10538	Immunoreceptor tyrosine-based activation motif	GO:0007165	signal transduction	--	--	--	--	--	--
c149733_g2	2937	357132322	XP_003567779.1	2437	0	PREDICTED: protein EARLY FLOWERING 3-like [Brachypodium distachyon]	118767202	DQ923398.1	972	0	Triticum aestivum ELF3 protein mRNA, complete cds	K12125	ELF3	protein EARLY FLOWERING 3	http://www.genome.jp/dbget-bin/www_bget?ko:K12125	O82804	326	1.1353e-29	Protein EARLY FLOWERING 3 OS=Arabidopsis thaliana GN=ELF3 PE=1 SV=1	PF03789//PF06305	ELK domain//Protein of unknown function (DUF1049)	--	--	GO:0003677	DNA binding	GO:0005887	integral component of plasma membrane	--	--
c146679_g3	3303	326514046	BAJ92173.1	2351	0	predicted protein [Hordeum vulgare subsp. vulgare]>gi|364285653|gb|AEW48244.1| circadian clock associated 1 [Hordeum vulgare subsp. vulgare]>gi|364285657|gb|AEW48246.1| circadian clock associated 1 [Hordeum vulgare subsp. vulgare]>gi|397911976|gb|AFO69281.1| circadian clock associated 1 [Hordeum vulgare]	241985162	AK332422.1	1525	0	Triticum aestivum cDNA, clone: WT003_P02, cultivar: Chinese Spring	K12133	LHY	MYB-related transcription factor LHY	http://www.genome.jp/dbget-bin/www_bget?ko:K12133	P92973	376	5.11798e-36	Protein CCA1 OS=Arabidopsis thaliana GN=CCA1 PE=1 SV=1	PF02388//PF08088	FemAB family//Conotoxin I-superfamily	GO:0009252//GO:0009405	peptidoglycan biosynthetic process//pathogenesis	GO:0003682//GO:0016755//GO:0003677	chromatin binding//transferase activity, transferring amino-acyl groups//DNA binding	GO:0005576//GO:0000785	extracellular region//chromatin	--	--
c107252_g1	1807	357149249	XP_003575047.1	974	2.75934e-123	PREDICTED: WD repeat-containing protein LWD1 [Brachypodium distachyon]	241985487	AK332748.1	670	0	Triticum aestivum cDNA, clone: WT004_M09, cultivar: Chinese Spring	K11805	WDR68, HAN11	WD repeat-containing protein 68	http://www.genome.jp/dbget-bin/www_bget?ko:K11805	Q9LPV9	883	1.84176e-111	WD repeat-containing protein LWD1 OS=Arabidopsis thaliana GN=LWD1 PE=2 SV=1	PF00400	WD domain, G-beta repeat	--	--	GO:0005515	protein binding	--	--	KOG0290	Conserved WD40 repeat-containing protein AN11
c148831_g2	2456	473996310	EMS52048.1	1901	0	putative serine/threonine-protein kinase WNK1 [Triticum urartu]	721610989	XM_003562811.2	786	0	PREDICTED: Brachypodium distachyon probable serine/threonine-protein kinase WNK1 (LOC100825488), mRNA	K08867	WNK, PRKWNK	WNK lysine deficient protein kinase	http://www.genome.jp/dbget-bin/www_bget?ko:K08867	Q0D598	1757	0	Probable serine/threonine-protein kinase WNK1 OS=Oryza sativa subsp. japonica GN=WNK1 PE=2 SV=1	PF07714//PF00069	Protein tyrosine kinase//Protein kinase domain	GO:0006468	protein phosphorylation	GO:0004672//GO:0005524	protein kinase activity//ATP binding	--	--	KOG0584	Serine/threonine protein kinase
c130359_g3	2807	721635410	XP_010231002.1	1660	0	PREDICTED: protein SUPPRESSOR OF PHYA-105 1-like [Brachypodium distachyon]	721635409	XM_010232700.1	724	0	PREDICTED: Brachypodium distachyon protein SUPPRESSOR OF PHYA-105 1-like (LOC100822627), mRNA	K16240	SPA1	protein suppressor of PHYA-105 1	http://www.genome.jp/dbget-bin/www_bget?ko:K16240	Q9SYX2	835	4.94769e-94	Protein SUPPRESSOR OF PHYA-105 1 OS=Arabidopsis thaliana GN=SPA1 PE=1 SV=1	PF00400	WD domain, G-beta repeat	--	--	GO:0005515	protein binding	--	--	KOG0273	Beta-transducin family (WD-40 repeat) protein
c147487_g2	1210	326517270	BAK00002.1	1226	3.12261e-162	predicted protein [Hordeum vulgare subsp. vulgare]	326517269	AK368798.1	612	0	Hordeum vulgare subsp. vulgare mRNA for predicted protein, complete cds, clone: NIASHv2080A10	K15639	CYP734A1, BAS1	PHYB activation tagged suppressor 1	http://www.genome.jp/dbget-bin/www_bget?ko:K15639	Q6Z6D6	1150	1.62678e-151	Cytochrome P450 734A2 OS=Oryza sativa subsp. japonica GN=CYP734A2 PE=2 SV=1	PF00067	Cytochrome P450	GO:0055114	oxidation-reduction process	GO:0016705//GO:0005506//GO:0020037	oxidoreductase activity, acting on paired donors, with incorporation or reduction of molecular oxygen//iron ion binding//heme binding	--	--	KOG0157	Cytochrome P450 CYP4/CYP19/CYP26 subfamilies
c17166_g1	205	595913311	XP_007214557.1	389	1.40301e-42	hypothetical protein PRUPE_ppa000491mg [Prunus persica]>gi|462410422|gb|EMJ15756.1| hypothetical protein PRUPE_ppa000491mg [Prunus persica]	595913310	XM_007214495.1	205	8.72557e-102	Prunus persica hypothetical protein (PRUPE_ppa000491mg) mRNA, complete cds	K12123	PHYE	phytochrome E	http://www.genome.jp/dbget-bin/www_bget?ko:K12123	P42498	339	1.37436e-36	Phytochrome E OS=Arabidopsis thaliana GN=PHYE PE=1 SV=2	PF00989	PAS fold	GO:0006355	regulation of transcription, DNA-templated	--	--	--	--	--	--
c137377_g1	2048	721620490	XP_010228385.1	937	7.64814e-107	PREDICTED: protein PHOTOPERIOD-INDEPENDENT EARLY FLOWERING 1-like [Brachypodium distachyon]	721620489	XM_010230083.1	414	0	PREDICTED: Brachypodium distachyon protein PHOTOPERIOD-INDEPENDENT EARLY FLOWERING 1-like (LOC100821638), mRNA	K11320	EP400	E1A-binding protein p400	http://www.genome.jp/dbget-bin/www_bget?ko:K11320	Q7X9V2	545	1.69888e-56	Protein PHOTOPERIOD-INDEPENDENT EARLY FLOWERING 1 OS=Arabidopsis thaliana GN=PIE1 PE=1 SV=1	PF13892	DNA-binding domain	--	--	GO:0003677	DNA binding	--	--	KOG4329	DNA-binding protein
c152208_g1	5752	326522564	BAK07744.1	1781	0	predicted protein [Hordeum vulgare subsp. vulgare]	721622970	XM_003558138.2	865	0	PREDICTED: Brachypodium distachyon two-component response regulator-like PRR73 (LOC100840348), mRNA	K12129	PRR7	pseudo-response regulator 7	http://www.genome.jp/dbget-bin/www_bget?ko:K12129	A2XFB7	1528	0	Two-component response regulator-like PRR73 OS=Oryza sativa subsp. indica GN=PRR73 PE=2 SV=2	PF04931//PF04147//PF00085//PF07714//PF09807//PF10483//PF00069//PF05625//PF06203//PF00578//PF06524	DNA polymerase phi//Nop14-like family//Thioredoxin//Protein tyrosine kinase//Elongation complex protein 6//Elongator subunit Iki1//Protein kinase domain//PAXNEB protein//CCT motif//AhpC/TSA family//NOA36 protein	GO:0006351//GO:0006468//GO:0045454//GO:0055114//GO:0006260	transcription, DNA-templated//protein phosphorylation//cell redox homeostasis//oxidation-reduction process//DNA replication	GO:0008270//GO:0003677//GO:0003887//GO:0005524//GO:0016209//GO:0005515//GO:0004672//GO:0016491	zinc ion binding//DNA binding//DNA-directed DNA polymerase activity//ATP binding//antioxidant activity//protein binding//protein kinase activity//oxidoreductase activity	GO:0033588//GO:0032040//GO:0042575//GO:0005634	Elongator holoenzyme complex//small-subunit processome//DNA polymerase complex//nucleus	--	--
c151781_g1	2963	721647703	XP_010232788.1	3213	0	PREDICTED: homeobox protein LUMINIDEPENDENS [Brachypodium distachyon]	721647702	XM_010234486.1	813	0	PREDICTED: Brachypodium distachyon homeobox protein LUMINIDEPENDENS (LOC100832034), mRNA	--	--	--	--	Q38796	573	7.87591e-60	Homeobox protein LUMINIDEPENDENS OS=Arabidopsis thaliana GN=LD PE=1 SV=2	PF00046	Homeobox domain	--	--	GO:0003677	DNA binding	--	--	--	--
c137063_g1	3309	651208055	AIC75341.1	1002	1.54817e-121	FVE [Triticum aestivum]	151419296	AK250647.1	516	0	Hordeum vulgare subsp. vulgare cDNA clone: FLbaf87h22, mRNA sequence	K10752	RBBP4, HAT2, CAF1, MIS16	histone-binding protein RBBP4	http://www.genome.jp/dbget-bin/www_bget?ko:K10752	O22607	916	2.76876e-109	WD-40 repeat-containing protein MSI4 OS=Arabidopsis thaliana GN=MSI4 PE=1 SV=3	PF00400	WD domain, G-beta repeat	--	--	GO:0005515	protein binding	--	--	KOG0264	Nucleosome remodeling factor, subunit CAF1/NURF55/MSI1
c202922_g1	221	674857529	CDY70287.1	386	5.18871e-46	BnaAnng33220D [Brassica napus]	595931498	XM_007215274.1	221	1.21579e-110	Prunus persica hypothetical protein (PRUPE_ppa005299mg) mRNA, complete cds	K10752	RBBP4, HAT2, CAF1, MIS16	histone-binding protein RBBP4	http://www.genome.jp/dbget-bin/www_bget?ko:K10752	O22607	383	1.07453e-43	WD-40 repeat-containing protein MSI4 OS=Arabidopsis thaliana GN=MSI4 PE=1 SV=3	--	--	--	--	--	--	--	--	--	--
c143631_g2	2278	721647979	XP_003565074.2	2362	0	PREDICTED: flowering time control protein FY [Brachypodium distachyon]	50261760	AY654583.1	1456	0	Lolium perenne FY protein (FY) mRNA, partial cds	K15542	PFS2	polyadenylation factor subunit 2	http://www.genome.jp/dbget-bin/www_bget?ko:K15542	Q6NLV4	1766	0	Flowering time control protein FY OS=Arabidopsis thaliana GN=FY PE=1 SV=1	PF00400//PF04053	WD domain, G-beta repeat//Coatomer WD associated region	GO:0006886//GO:0016192	intracellular protein transport//vesicle-mediated transport	GO:0005198//GO:0005515	structural molecule activity//protein binding	GO:0030117	membrane coat	KOG0284	Polyadenylation factor I complex, subunit PFS2
c149859_g1	3144	326533042	BAJ93493.1	2900	0	predicted protein [Hordeum vulgare subsp. vulgare]	721681550	XM_010240075.1	967	0	PREDICTED: Brachypodium distachyon flowering time control protein FPA (LOC100825444), transcript variant X5, mRNA	--	--	--	--	Q8LPQ9	993	2.40445e-116	Flowering time control protein FPA OS=Arabidopsis thaliana GN=FPA PE=2 SV=2	PF08777//PF16367//PF00076	RNA binding motif//RNA recognition motif//RNA recognition motif. (a.k.a. RRM, RBD, or RNP domain)	--	--	GO:0003723//GO:0003676	RNA binding//nucleic acid binding	--	--	KOG0118	FOG: RRM domain
c142896_g1	3119	475624375	EMT32581.1	1182	2.02958e-146	Poly(rC)-binding protein 1 [Aegilops tauschii]	241984041	AK331983.1	835	0	Triticum aestivum cDNA, clone: WT002_N17, cultivar: Chinese Spring	K13162	PCBP2_3_4	poly(rC)-binding protein 2/3/4	http://www.genome.jp/dbget-bin/www_bget?ko:K13162	Q9SR13	439	5.36644e-44	Flowering locus K homology domain OS=Arabidopsis thaliana GN=FLK PE=1 SV=1	PF13014//PF08329//PF00013//PF07650	KH domain//Chitinase A, N-terminal domain//KH domain//KH domain	GO:0016998//GO:0006032	cell wall macromolecule catabolic process//chitin catabolic process	GO:0004568//GO:0003723	chitinase activity//RNA binding	--	--	KOG2190	PolyC-binding proteins alphaCP-1 and related KH domain proteins
c135310_g1	2075	475437013	EMT01339.1	947	1.87452e-119	Bifunctional dihydroflavonol 4-reductase/flavanone 4-reductase [Aegilops tauschii]	721614629	XM_003563553.2	404	0	PREDICTED: Brachypodium distachyon cinnamoyl-CoA reductase 1-like (LOC100822207), mRNA	--	--	--	--	Q9SAH9	377	1.72247e-38	Cinnamoyl-CoA reductase 2 OS=Arabidopsis thaliana GN=CCR2 PE=1 SV=1	PF01073//PF00106//PF03435//PF01370	3-beta hydroxysteroid dehydrogenase/isomerase family//short chain dehydrogenase//Saccharopine dehydrogenase NADP binding domain//NAD dependent epimerase/dehydratase family	GO:0008210//GO:0008209//GO:0008152//GO:0055114//GO:0006694//GO:0008207	estrogen metabolic process//androgen metabolic process//metabolic process//oxidation-reduction process//steroid biosynthetic process//C21-steroid hormone metabolic process	GO:0016491//GO:0016616//GO:0003824//GO:0003854//GO:0050662	oxidoreductase activity//oxidoreductase activity, acting on the CH-OH group of donors, NAD or NADP as acceptor//catalytic activity//3-beta-hydroxy-delta5-steroid dehydrogenase activity//coenzyme binding	--	--	KOG1502	Flavonol reductase/cinnamoyl-CoA reductase
c148856_g1	1103	50261759	AAT72460.1	523	1.94582e-57	FCA gamma protein [Lolium perenne]	50261758	AY654582.1	339	1.74286e-175	Lolium perenne FCA gamma protein (FCA) mRNA, complete cds	--	--	--	--	O04425	180	5.87246e-13	Flowering time control protein FCA OS=Arabidopsis thaliana GN=FCA PE=1 SV=2	PF00397	WW domain	--	--	GO:0005515	protein binding	--	--	KOG0152	Spliceosomal protein FBP11/Splicing factor PRP40
c131707_g1	1901	669027768	CDM81325.1	279	1.67073e-47	unnamed protein product [Triticum aestivum]	669026884	HG670306.1	441	0	Triticum aestivum chromosome 3B, genomic scaffold, cultivar Chinese Spring	K01634	SGPL1, DPL1	sphinganine-1-phosphate aldolase	http://www.genome.jp/dbget-bin/www_bget?ko:K01634	Q52RG7	268	7.84892e-47	Sphingosine-1-phosphate lyase OS=Oryza sativa subsp. japonica GN=SPL PE=2 SV=2	PF13443//PF00155//PF00282	Cro/C1-type HTH DNA-binding domain//Aminotransferase class I and II//Pyridoxal-dependent decarboxylase conserved domain	GO:0009058//GO:0019752	biosynthetic process//carboxylic acid metabolic process	GO:0043565//GO:0030170//GO:0016831	sequence-specific DNA binding//pyridoxal phosphate binding//carboxy-lyase activity	--	--	--	--
c134262_g2	3077	608996745	AHW57570.1	1454	0	squamosa promoter-binding-like protein 3 [Triticum aestivum]	241986369	AK333630.1	733	0	Triticum aestivum cDNA, clone: WT006_P06, cultivar: Chinese Spring	--	--	--	--	A3A2Z8	1045	3.38361e-129	Squamosa promoter-binding-like protein 3 OS=Oryza sativa subsp. japonica GN=SPL3 PE=2 SV=1	PF03110	SBP domain	--	--	GO:0003677	DNA binding	GO:0005634	nucleus	--	--
c44279_g1	766	608996708	AHW57567.1	496	1.31915e-56	squamosa promoter-binding-like protein 21 [Triticum aestivum]	608996707	KF447882.1	170	1.05531e-81	Triticum aestivum squamosa promoter-binding-like protein 21 (SPL21) mRNA, complete cds	--	--	--	--	Q0E3F8	123	2.3357e-06	Squamosa promoter-binding-like protein 5 OS=Oryza sativa subsp. japonica GN=SPL5 PE=2 SV=1	PF05739	SNARE domain	--	--	GO:0005515	protein binding	--	--	--	--
c150483_g1	3787	475605934	EMT26237.1	3070	0	Squamosa promoter-binding-like protein 9 [Aegilops tauschii]	151418961	AK250312.1	1564	0	Hordeum vulgare subsp. vulgare cDNA clone: FLbaf72c21, mRNA sequence	--	--	--	--	Q6I576	2679	0	Squamosa promoter-binding-like protein 9 OS=Oryza sativa subsp. japonica GN=SPL9 PE=2 SV=1	PF03110	SBP domain	--	--	GO:0003677	DNA binding	GO:0005634	nucleus	--	--
c138081_g1	1584	21655158	AAL99267.1	766	8.40097e-94	CONSTANS-like protein CO6 [Hordeum vulgare subsp. vulgare]>gi|21655166|gb|AAL99268.1| CONSTANS-like protein CO6 [Hordeum vulgare subsp. vulgare]>gi|326508610|dbj|BAJ95827.1| predicted protein [Hordeum vulgare subsp. vulgare]	21655159	AY082960.1	231	2.74834e-115	Hordeum vulgare CONSTANS-like protein CO6 (CO6) gene, partial cds	--	--	--	--	Q9FHH8	291	2.07064e-27	Zinc finger protein CONSTANS-LIKE 5 OS=Arabidopsis thaliana GN=COL5 PE=2 SV=2	PF06203//PF00643	CCT motif//B-box zinc finger	--	--	GO:0005515//GO:0008270	protein binding//zinc ion binding	GO:0005622	intracellular	--	--
c142796_g3	2826	168809201	ACA29357.1	889	2.1126e-110	flower locus T3 [Hordeum vulgare subsp. vulgare]>gi|168809203|gb|ACA29358.1| flower locus T3 [Hordeum vulgare subsp. vulgare]>gi|168809205|gb|ACA29359.1| flower locus T3 [Hordeum vulgare subsp. vulgare]>gi|168809207|gb|ACA29360.1| flower locus T3 [Hordeum vulgare subsp. vulgare]>gi|168809209|gb|ACA29361.1| flower locus T3 [Hordeum vulgare subsp. vulgare]>gi|168809211|gb|ACA29362.1| flower locus T…	721636446	XM_003568040.2	459	0	PREDICTED: Brachypodium distachyon protein HEADING DATE 3B-like (LOC100827772), mRNA	K16223	FT	protein FLOWERING LOCUS T	http://www.genome.jp/dbget-bin/www_bget?ko:K16223	Q8VWH2	592	5.7506e-69	Protein HEADING DATE 3B OS=Oryza sativa subsp. japonica GN=HD3B PE=2 SV=1	PF16011//PF06743//PF03526	Carbohydrate-binding family 9//FAST kinase-like protein, subdomain 1//Colicin E1 (microcin) immunity protein	GO:0005975//GO:0016052//GO:0006955//GO:0030153	carbohydrate metabolic process//carbohydrate catabolic process//immune response//bacteriocin immunity	GO:0015643//GO:0004672//GO:0030246//GO:0004553	toxic substance binding//protein kinase activity//carbohydrate binding//hydrolase activity, hydrolyzing O-glycosyl compounds	GO:0019814	immunoglobulin complex	KOG3346	Phosphatidylethanolamine binding protein
c147268_g1	2518	721607151	XP_010231366.1	2068	0	PREDICTED: protein UPSTREAM OF FLC-like isoform X2 [Brachypodium distachyon]	721607150	XM_010233064.1	907	0	PREDICTED: Brachypodium distachyon protein UPSTREAM OF FLC-like (LOC100835177), transcript variant X3, mRNA	--	--	--	--	Q9LX14	317	1.22266e-29	Protein UPSTREAM OF FLC OS=Arabidopsis thaliana GN=UFC PE=2 SV=1	--	--	--	--	--	--	--	--	--	--
c116418_g2	1391	721651595	XP_010233634.1	718	6.55576e-132	PREDICTED: agamous-like MADS-box protein AGL11-like isoform X1 [Brachypodium distachyon]	721651597	XR_731102.1	298	1.36831e-152	PREDICTED: Brachypodium distachyon agamous-like MADS-box protein AGL11-like (LOC100823584), transcript variant X2, misc_RNA	--	--	--	--	O64645	219	8.48048e-19	MADS-box protein SOC1 OS=Arabidopsis thaliana GN=SOC1 PE=1 SV=1	PF00319	SRF-type transcription factor (DNA-binding and dimerisation domain)	--	--	GO:0046983//GO:0003677	protein dimerization activity//DNA binding	--	--	KOG0014	MADS box transcription factor
